# Supplementary material for: Chromatin endogenous cleavage provides a global view of yeast RNA polymerase II transcription kinetics
Source: eLife. 2024 Nov 28;13:RP100764. doi: 10.7554/eLife.100764 (PMC11604220; doi:10.7554/eLife.100764)
Supplement: Figure 3—figure supplement 1—source data 1. [file elife-100764-fig3-figsupp1-data1.zip]

Archive with 1 entries (1 files):
- 8fdf0a65-1a3e-440b-baea-0b34473759ff.tif
