# Supplementary material for: Chromatin endogenous cleavage provides a global view of yeast RNA polymerase II transcription kinetics
Source: eLife. 2024 Nov 28;13:RP100764. doi: 10.7554/eLife.100764 (PMC11604220; doi:10.7554/eLife.100764)
Supplement: Figure 3—figure supplement 1—source data 2. [file elife-100764-fig3-figsupp1-data2.zip]

Archive with 4 entries (4 files):
- Figure 3 marker blot.tif
- __MACOSX/._Figure 3 marker blot.tif
- Figure 3 - figure supplement 1 blot.tif
- __MACOSX/._Figure 3 - figure supplement 1 blot.tif
