# Supplementary material for: Chromatin endogenous cleavage provides a global view of yeast RNA polymerase II transcription kinetics
Source: eLife. 2024 Nov 28;13:RP100764. doi: 10.7554/eLife.100764 (PMC11604220; doi:10.7554/eLife.100764)
Supplement: Figure 5—source data 1. — Three biological replicates are shown. Samples were collected 0, 10, 20, and 30 min following the addition of 3-IAA. Rainbow molecular weight marker is loaded in the lane immediately to the left of each 0 min time point. Biological replicate #1 is shown in Figure 5A. [file elife-100764-fig5-data1.zip]

Archive with 5 entries (4 files):
- Figure 5-source data 1/
- Figure 5-source data 1/.DS_Store
- __MACOSX/Figure 5-source data 1/._.DS_Store
- Figure 5-source data 1/Figure 5 Source Data 1.pdf
- __MACOSX/Figure 5-source data 1/._Figure 5 Source Data 1.pdf
