# Supplementary material for: Chromatin endogenous cleavage provides a global view of yeast RNA polymerase II transcription kinetics
Source: eLife. 2024 Nov 28;13:RP100764. doi: 10.7554/eLife.100764 (PMC11604220; doi:10.7554/eLife.100764)
Supplement: Figure 5—source data 2. [file elife-100764-fig5-data2.zip]

Archive with 3 entries (2 files):
- Figure 5-source data 2/
- Figure 5-source data 2/Western Blot Sua7-3V5-IA77 auxin time course.tif
- __MACOSX/Figure 5-source data 2/._Western Blot Sua7-3V5-IA77 auxin time course.tif
